# Supplementary material for: Effects of Short-Term Gluten-Free Diet on Cardiovascular Biomarkers and Quality of Life in Healthy Individuals: A Prospective Interventional Study
Source: Nutrients. 2024 Jul 13;16(14):2265. doi: 10.3390/nu16142265 (PMC11279490; doi:10.3390/nu16142265)
Supplement: Supplementary file 1 [file nutrients-16-02265-s001.zip]

Archive with 1 entries (1 files):
- nutrients-3096175-supplementary.pdf
